# Supplementary material for: Iridium(I)-Catalyzed Isoindolinone-Directed Branched-Selective Aromatic C–H Alkylation with Simple Alkenes
Source: Molecules. 2022 Mar 16;27(6):1923. doi: 10.3390/molecules27061923 (PMC8954050; doi:10.3390/molecules27061923)
Supplement: Supplementary file 1 [file molecules-27-01923-s001.zip]

Archive with 1 entries (1 files):
- molecules-1620556-supplementary.pdf
